# Supplementary material for: Validation of a Mass Spectrometry–Based Proteomics Molecular Pathology Assay
Source: Mol Cell Proteomics. 2025 Dec 12;25(1):101487. doi: 10.1016/j.mcpro.2025.101487 (PMC12854024; doi:10.1016/j.mcpro.2025.101487)
Supplement: Table S1 [file mmc3.xlsx]

## Sheet: Sheet1
Modification	Monoisotopic Mass	Sites	Type
oxidation	+15.9949	M	Variable - Common
deamidation	+0.9840	N, Q	Variable - Common
Gln -> pyro-Glu	-17.0265	Peptide N-term Q	Variable - Rare
Glu -> pyro-Glu	-18.0105	Peptide N-term E	Variable - Rare
Acetyl	+42.0105	Protein N-term	Variable - Rare
Methyl	+14.0156	Peptide N-term, Protein N-term, I, K, L, N, R	Variable - Common
Dimethyl	+28.0313	Peptide N-term, K, N	Variable - Common
Formyl	+27.9949	Peptide N-term, Protein N-term, K, S, T	Variable - Rare
Amidated	-0.9840	Peptide C-term, Protein C-term	Variable - Rare
Propionamide	+71.0371	C	Variable - Rare
Acetaldehyde	+26.0156	Protein N-term, H, K, N	Variable - Rare
